# Supplementary material for: Tuning Scaffold Properties of New 1,4-Substituted Pyrrolo[3,2-c]quinoline Derivatives Endowed with Anticancer Potential, New Biological and In Silico Insights
Source: Biomolecules. 2025 Dec 10;15(12):1718. doi: 10.3390/biom15121718 (PMC12730935; doi:10.3390/biom15121718)
Supplement: Supplementary file 1 [file biomolecules-15-01718-s001.zip]

Archive with 1 entries (1 files):
- biomolecules-3990396-supplementary.pdf
